# Supplementary material for: Neural representation of nouns and verbs in congenitally blind and sighted individuals
Source: Nat Commun. 2025 Aug 29;16:8090. doi: 10.1038/s41467-025-63423-0 (PMC12397302; doi:10.1038/s41467-025-63423-0)
Supplement: Supplementary file 4 — Source Data [file 41467_2025_63423_MOESM4_ESM.xlsx]

## Sheet: Figure 1
Fig. 1: Source Data and exact p-values
Group (1 - Blind, 2 - Sighted)	Sub	Age	Sex	Handedness	Education	V1	V2	V3	V4	V5	V6	LO	FG
1	B01	35	F	R	12	0.489583	0.46875	0.510417	0.541667	0.5	0.53125	0.5	0.510417
1	B02	39	F	R	17	0.479167	0.4375	0.458333	0.5	0.447917	0.46875	0.447917	0.53125
1	B03	40	M	R	12	0.479167	0.4375	0.40625	0.489583	0.59375	0.520833	0.4375	0.583333
1	B04	38	F	R	17	0.46875	0.4375	0.4375	0.458333	0.552083	0.59375	0.53125	0.552083
1	B05	23	M	R	17	0.46875	0.479167	0.46875	0.5	0.489583	0.552083	0.4375	0.5
1	B06	44	F	R	17	0.427083	0.427083	0.34375	0.34375	0.40625	0.479167	0.375	0.395833
1	B07	46	F	R	12	0.4375	0.46875	0.395833	0.416667	0.510417	0.510417	0.447917	0.46875
1	B08	33	F	R	17	0.491667	0.466667	0.466667	0.466667	0.55	0.5	0.566667	0.558333
1	B09	31	F	R	17	0.552083	0.520833	0.520833	0.53125	0.583333	0.510417	0.552083	0.583333
1	B10	35	M	R	14	0.46875	0.479167	0.520833	0.520833	0.5625	0.489583	0.5625	0.510417
1	B11	38	M	R	17	0.53125	0.479167	0.604167	0.552083	0.510417	0.53125	0.5	0.572917
1	B12	40	M	R	17	0.520833	0.489583	0.520833	0.479167	0.552083	0.520833	0.46875	0.5
1	B13	21	F	R	14	0.46875	0.510417	0.447917	0.5	0.53125	0.46875	0.541667	0.5625
1	B14	24	M	R	14	0.489583	0.385417	0.395833	0.40625	0.645833	0.447917	0.427083	0.541667
1	B15	25	M	R	12	0.59375	0.59375	0.541667	0.635417	0.604167	0.604167	0.583333	0.447917
1	B16	32	F	L	12	0.53125	0.59375	0.489583	0.552083	0.552083	0.645833	0.59375	0.53125
1	B17	42	M	R	17	0.40625	0.395833	0.46875	0.46875	0.5625	0.5	0.489583	0.447917
1	B18	35	F	R	17	0.677083	0.677083	0.677083	0.625	0.572917	0.541667	0.625	0.75
1	B19	46	F	R	12	0.510417	0.489583	0.53125	0.46875	0.510417	0.510417	0.5625	0.46875
1	B20	46	M	R	12	0.489583	0.59375	0.5625	0.572917	0.625	0.572917	0.625	0.604167
2	S01	45	M	R	14	0.541667	0.53125	0.53125	0.46875	0.59375	0.604167	0.447917	0.625
2	S02	44	F	R	15	0.510417	0.4375	0.4375	0.458333	0.447917	0.510417	0.447917	0.489583
2	S03	36	F	R	12	0.520833	0.5	0.614583	0.583333	0.552083	0.489583	0.489583	0.510417
2	S05	31	F	R	15	0.520833	0.583333	0.489583	0.46875	0.5	0.458333	0.520833	0.572917
2	S06	28	F	R	17	0.5	0.53125	0.541667	0.479167	0.552083	0.541667	0.59375	0.541667
2	S07	26	F	R	17	0.416667	0.46875	0.385417	0.416667	0.427083	0.489583	0.520833	0.479167
2	S08	36	F	R	17	0.510417	0.53125	0.552083	0.614583	0.541667	0.510417	0.59375	0.510417
2	S09	25	M	R	17	0.46875	0.552083	0.572917	0.520833	0.520833	0.427083	0.583333	0.520833
2	S10	37	F	R	17	0.489583	0.510417	0.479167	0.510417	0.520833	0.385417	0.510417	0.541667
2	S11	26	F	R	15	0.375	0.34375	0.427083	0.395833	0.447917	0.458333	0.427083	0.479167
2	S12	41	F	R	12	0.4375	0.4375	0.4375	0.541667	0.520833	0.479167	0.5	0.5
2	S13	40	M	R	17	0.447917	0.40625	0.479167	0.416667	0.479167	0.520833	0.427083	0.510417
2	S14	44	F	R	17	0.510417	0.541667	0.520833	0.458333	0.416667	0.46875	0.364583	0.53125
2	S15	23	M	R	12	0.427083	0.40625	0.427083	0.5	0.40625	0.385417	0.5	0.375
2	S16	44	F	R	17	0.458333	0.4375	0.416667	0.40625	0.53125	0.46875	0.40625	0.416667
2	S17	27	M	R	17	0.458333	0.5625	0.447917	0.510417	0.447917	0.5	0.489583	0.614583
2	S18	28	F	R	17	0.5625	0.520833	0.479167	0.552083	0.458333	0.385417	0.5	0.510417
2	S19	44	F	R	12	0.447917	0.541667	0.53125	0.635417	0.479167	0.510417	0.489583	0.552083
2	S20	25	M	R	14	0.510417	0.541667	0.479167	0.53125	0.5	0.458333	0.489583	0.46875
2	S21	50	F	L	17	0.552083	0.541667	0.572917	0.40625	0.510417	0.541667	0.5	0.520833
Testing against chance classification level (accuracy = 50%)
Permutation analysis
Bonferonni correction for 8 tests (correction across regions, within each group)
	V1	V2	V3	V4	V5	V6	LO	FG
Blind	1	1	1	1	0.008	0.272	1	0.144
Sighted	1	1	1	1	1	1	1	1
Testing for differences between groups
Two-sided, two-sample t-test
No correction for multiple comparisons necessary (testing performed in only one area)
	V5
Blind vs. Sighted	0.006

## Sheet: Figure 2
Fig. 2: Source Data and exact p-values
Group (1 - Blind, 2 - Sighted)	Sub	Age	Sex	Handedness	Education	V5 con	V5 abs	V5 pseudo
1	B01	35	F	R	12	0.5625	0.75	0.40625
1	B02	39	F	R	17	0.4375	0.4375	0.4375
1	B03	40	M	R	12	0.59375	0.53125	0.5
1	B04	38	F	R	17	0.5625	0.40625	0.75
1	B05	23	M	R	17	0.46875	0.4375	0.34375
1	B06	44	F	R	17	0.46875	0.34375	0.375
1	B07	46	F	R	12	0.4375	0.5	0.46875
1	B08	33	F	R	17	0.625	0.333333	0.625
1	B09	31	F	R	17	0.65625	0.59375	0.40625
1	B10	35	M	R	14	0.65625	0.4375	0.40625
1	B11	38	M	R	17	0.3125	0.5	0.46875
1	B12	40	M	R	17	0.5	0.5	0.375
1	B13	21	F	R	14	0.53125	0.5	0.65625
1	B14	24	M	R	14	0.65625	0.5625	0.625
1	B15	25	M	R	12	0.5625	0.625	0.59375
1	B16	32	F	L	12	0.6875	0.53125	0.4375
1	B17	42	M	R	17	0.625	0.46875	0.53125
1	B18	35	F	R	17	0.6875	0.40625	0.75
1	B19	46	F	R	12	0.625	0.53125	0.46875
1	B20	46	M	R	12	0.53125	0.65625	0.46875
2	S01	45	M	R	14	0.625	0.46875	0.34375
2	S02	44	F	R	15	0.53125	0.40625	0.3125
2	S03	36	F	R	12	0.59375	0.46875	0.46875
2	S05	31	F	R	15	0.59375	0.59375	0.625
2	S06	28	F	R	17	0.5	0.65625	0.53125
2	S07	26	F	R	17	0.6875	0.3125	0.34375
2	S08	36	F	R	17	0.53125	0.46875	0.6875
2	S09	25	M	R	17	0.625	0.46875	0.53125
2	S10	37	F	R	17	0.5	0.5	0.46875
2	S11	26	F	R	15	0.5625	0.40625	0.375
2	S12	41	F	R	12	0.4375	0.625	0.53125
2	S13	40	M	R	17	0.4375	0.40625	0.5625
2	S14	44	F	R	17	0.3125	0.40625	0.53125
2	S15	23	M	R	12	0.375	0.3125	0.71875
2	S16	44	F	R	17	0.5625	0.5	0.4375
2	S17	27	M	R	17	0.5625	0.53125	0.46875
2	S18	28	F	R	17	0.5625	0.46875	0.5
2	S19	44	F	R	12	0.65625	0.5	0.53125
2	S20	25	M	R	14	0.5625	0.5	0.59375
2	S21	50	F	L	17	0.375	0.34375	0.53125
Testing against chance classification level (accuracy = 50%)
Permutation analysis
Bonferonni correction for 3 tests (correction across conditions, within each group)
	V5 con	V5 abs	V5 pseudo
Blind	0.024	1	1
Sighted	0.282	1	1

## Sheet: Figure 4
Fig. 4: Source Data and exact p-values
Group (1 - Blind, 2 - Sighted)	Sub	Age	Sex	Handedness	Education	STC con	STC abs	STC pseudo
1	B01	35	F	R	12	0.34375	0.5	0.6875
1	B02	39	F	R	17	0.65625	0.5625	0.65625
1	B03	40	M	R	12	0.625	0.625	0.53125
1	B04	38	F	R	17	0.65625	0.46875	0.46875
1	B05	23	M	R	17	0.4375	0.6875	0.59375
1	B06	44	F	R	17	0.6875	0.5625	0.53125
1	B07	46	F	R	12	0.53125	0.5	0.53125
1	B08	33	F	R	17	0.541667	0.416667	0.458333
1	B09	31	F	R	17	0.59375	0.625	0.53125
1	B10	35	M	R	14	0.4375	0.59375	0.375
1	B11	38	M	R	17	0.65625	0.5625	0.46875
1	B12	40	M	R	17	0.46875	0.53125	0.53125
1	B13	21	F	R	14	0.4375	0.59375	0.75
1	B14	24	M	R	14	0.65625	0.5	0.6875
1	B15	25	M	R	12	0.65625	0.6875	0.5625
1	B16	32	F	L	12	0.375	0.46875	0.6875
1	B17	42	M	R	17	0.5625	0.65625	0.46875
1	B18	35	F	R	17	0.59375	0.75	0.6875
1	B19	46	F	R	12	0.59375	0.5	0.5
1	B20	46	M	R	12	0.4375	0.625	0.375
2	S01	45	M	R	14	0.40625	0.65625	0.5
2	S02	44	F	R	15	0.5	0.4375	0.65625
2	S03	36	F	R	12	0.5625	0.5	0.5625
2	S05	31	F	R	15	0.59375	0.5625	0.5625
2	S06	28	F	R	17	0.75	0.75	0.40625
2	S07	26	F	R	17	0.65625	0.5625	0.65625
2	S08	36	F	R	17	0.5625	0.53125	0.71875
2	S09	25	M	R	17	0.6875	0.59375	0.5625
2	S10	37	F	R	17	0.5625	0.5	0.65625
2	S11	26	F	R	15	0.65625	0.53125	0.625
2	S12	41	F	R	12	0.71875	0.53125	0.8125
2	S13	40	M	R	17	0.5625	0.46875	0.53125
2	S14	44	F	R	17	0.46875	0.625	0.4375
2	S15	23	M	R	12	0.53125	0.625	0.5625
2	S16	44	F	R	17	0.5	0.6875	0.46875
2	S17	27	M	R	17	0.46875	0.40625	0.4375
2	S18	28	F	R	17	0.4375	0.625	0.5625
2	S19	44	F	R	12	0.40625	0.65625	0.6875
2	S20	25	M	R	14	0.5	0.46875	0.6875
2	S21	50	F	L	17	0.65625	0.53125	0.59375
Testing against chance classification level (accuracy = 50%)
Permutation analysis
Bonferonni correction for 3 tests (correction across conditions, within each group)
	STC con	STC abs	STC pseudo
Blind	0.057	0.006	0.027
Sighted	0.018	0.009	0.003

## Sheet: Figure 6
Fig. 6: Source Data and exact p-values
Group (1 - Blind, 2 - Sighted)	Sub	Age	Sex	Handedness	Education	V5 con nouns	V5 con verbs	V5 abs nouns	V5 abs verbs	V5 pseudo nouns	V5 pseudo verbs
1	B01	35	F	R	12	-1.97675	-1.13932	-0.400333	-1.85722	0.276762	0.61169
1	B02	39	F	R	17	4.72894	4.55386	5.15132	5.61621	7.07441	6.13177
1	B03	40	M	R	12	0.355441	0.682665	0.983754	1.01683	0.627152	1.19927
1	B04	38	F	R	17	2.81359	2.47128	1.35704	3.03251	3.00194	4.93445
1	B05	23	M	R	17	3.11787	2.82473	2.65761	1.09303	4.62627	3.83473
1	B06	44	F	R	17	1.32817	3.34769	2.16128	0.576953	3.29275	2.4188
1	B07	46	F	R	12	-0.517212	1.08312	-0.0146545	0.803028	0.270196	0.629435
1	B08	33	F	R	17	0.90233	3.21403	2.94595	4.09392	3.63566	4.78096
1	B09	31	F	R	17	1.08102	1.04659	0.762672	0.302501	1.14966	0.450767
1	B10	35	M	R	14	1.65233	2.15356	0.626088	1.89376	1.19086	2.11646
1	B11	38	M	R	17	2.83033	1.74653	2.81011	1.16044	2.85274	3.38674
1	B12	40	M	R	17	-2.51657	-3.87286	-1.94107	-3.42354	0.0318729	-2.08495
1	B13	21	F	R	14	0.703945	1.41984	0.588793	2.10669	1.39706	2.39324
1	B14	24	M	R	14	-0.0885262	-1.2158	-0.0243698	0.369987	4.11336	2.86954
1	B15	25	M	R	12	2.71596	1.62589	2.98352	2.36705	4.04889	3.32438
1	B16	32	F	L	12	1.93599	0.718552	1.48546	1.40294	1.59756	1.69659
1	B17	42	M	R	17	0.920221	1.01647	1.46813	1.81584	1.13247	0.785415
1	B18	35	F	R	17	1.20138	1.06793	0.816616	1.45096	1.58816	1.78075
1	B19	46	F	R	12	0.856846	1.65487	-0.219436	0.444718	1.27795	2.0115
1	B20	46	M	R	12	0.244461	0.875188	0.947577	0.639593	1.89646	2.9563
2	S01	45	M	R	14	-0.344533	-0.408183	-0.0830662	0.136541	-1.63634	-1.67581
2	S02	44	F	R	15	-3.26801	-1.86462	-2.4645	-3.38337	-2.54734	-1.80485
2	S03	36	F	R	12	-0.633199	-2.07807	-1.21364	-1.49513	-2.62263	-1.09473
2	S05	31	F	R	15	-2.69743	-2.60422	0.754366	-1.25871	-1.46388	-0.377103
2	S06	28	F	R	17	0.177968	0.390727	-0.0555758	0.181989	-0.265747	0.251168
2	S07	26	F	R	17	0.384934	0.428821	0.425749	0.324783	0.553457	0.483157
2	S08	36	F	R	17	0.143497	-1.5665	-1.52122	-0.818721	-1.40813	0.571803
2	S09	25	M	R	17	-2.16158	-3.17197	-2.81079	-0.539978	-2.70203	-3.52449
2	S10	37	F	R	17	-2.40529	-3.08777	-3.49319	-4.39424	-2.83937	-3.76003
2	S11	26	F	R	15	-0.993591	-0.614775	-0.565132	-1.46194	-2.05798	-1.48107
2	S12	41	F	R	12	0.108713	-0.622991	-0.0719577	-1.05047	-2.54967	-1.5116
2	S13	40	M	R	17	-1.34048	-1.2188	-1.09602	-1.4747	-1.89383	-3.24553
2	S14	44	F	R	17	-0.943337	-1.05097	-1.36214	-1.71153	-2.10704	-1.75208
2	S15	23	M	R	12	0.0430072	-1.56323	-2.10345	-3.18309	-3.63182	-0.281105
2	S16	44	F	R	17	0.234835	-0.109817	0.859594	-0.633752	-1.13649	-0.750401
2	S17	27	M	R	17	-1.45144	0.912312	-0.446481	-0.130674	-0.785558	0.114737
2	S18	28	F	R	17	-0.333867	0.0458291	-0.434026	-0.0355904	-0.535881	-0.37307
2	S19	44	F	R	12	-0.485826	-0.641578	-2.14475	-0.827288	-0.501727	-1.14843
2	S20	25	M	R	14	0.142965	0.126278	-0.061771	-1.84747	0.152939	0.372006
2	S21	50	F	L	17	-0.147407	2.19485	0.751965	0.637156	0.0389607	-0.402656
Testing against rest-level activation (contrast estimate = 0)
Two-sided, one-sample t-test
Bonferonni correction for 6 tests (correction across conditions, within each group)
	V5 con nouns	V5 con verbs	V5 abs nouns	V5 abs verbs	V5 pseudo nouns	V5 pseudo verbs
Blind	0.054	0.036	0.012	0.048	0.000122309	0.000138875
Sighted	0.024	0.084	0.042	0.006	8.6718e-05	0.012

## Sheet: Supplementary Figure 2
Supplementary Fig. 2: Source Data and exact p-values
Group (1 - Blind, 2 - Sighted)	Sub	Age	Sex	Handedness	Education	V1 con	V2 con	V3 con	V4 con	V5 con	V6 con	LO con	FG con	V1 abs	V2 abs	V3 abs	V4 abs	V5 abs	V6 abs	LO abs	FG abs	V1 pseudo	V2 pseudo	V3 pseudo	V4 pseudo	V5 pseudo	V6 pseudo	LO pseudo	FG pseudo
1	B01	35	F	R	12	0.3125	0.4375	0.40625	0.34375	0.5625	0.40625	0.3125	0.53125	0.625	0.59375	0.625	0.625	0.75	0.5625	0.625	0.625	0.71875	0.5625	0.71875	0.71875	0.40625	0.59375	0.5625	0.6875
1	B02	39	F	R	17	0.46875	0.53125	0.5	0.34375	0.4375	0.40625	0.4375	0.625	0.4375	0.53125	0.53125	0.34375	0.4375	0.375	0.40625	0.375	0.53125	0.59375	0.53125	0.65625	0.4375	0.59375	0.5	0.40625
1	B03	40	M	R	12	0.46875	0.46875	0.5625	0.46875	0.59375	0.40625	0.53125	0.5625	0.1875	0.1875	0.15625	0.21875	0.53125	0.25	0.34375	0.40625	0.75	0.78125	0.8125	0.8125	0.5	0.59375	0.53125	0.5625
1	B04	38	F	R	17	0.5	0.375	0.375	0.5625	0.5625	0.4375	0.4375	0.53125	0.53125	0.5	0.4375	0.53125	0.40625	0.5625	0.46875	0.5	0.59375	0.6875	0.6875	0.5	0.75	0.8125	0.8125	0.625
1	B05	23	M	R	17	0.6875	0.59375	0.46875	0.53125	0.46875	0.53125	0.40625	0.59375	0.71875	0.6875	0.71875	0.6875	0.4375	0.53125	0.59375	0.625	0.34375	0.40625	0.40625	0.4375	0.34375	0.4375	0.46875	0.5625
1	B06	44	F	R	17	0.28125	0.3125	0.46875	0.4375	0.46875	0.53125	0.375	0.40625	0.4375	0.4375	0.34375	0.34375	0.34375	0.375	0.40625	0.5	0.3125	0.3125	0.375	0.34375	0.375	0.375	0.28125	0.34375
1	B07	46	F	R	12	0.25	0.34375	0.25	0.34375	0.4375	0.25	0.34375	0.375	0.40625	0.53125	0.46875	0.625	0.5	0.3125	0.59375	0.59375	0.625	0.59375	0.53125	0.4375	0.46875	0.53125	0.5625	0.59375
1	B08	33	F	R	17	0.416667	0.375	0.416667	0.291667	0.625	0.375	0.625	0.5	0.25	0.291667	0.291667	0.25	0.333333	0.333333	0.5	0.291667	0.666667	0.75	0.5	0.541667	0.625	0.583333	0.5	0.541667
1	B09	31	F	R	17	0.625	0.59375	0.59375	0.6875	0.65625	0.71875	0.6875	0.59375	0.4375	0.4375	0.40625	0.40625	0.59375	0.5	0.65625	0.4375	0.5	0.4375	0.5625	0.53125	0.40625	0.59375	0.53125	0.71875
1	B10	35	M	R	14	0.625	0.5	0.53125	0.4375	0.65625	0.5	0.625	0.5	0.34375	0.375	0.4375	0.40625	0.4375	0.59375	0.46875	0.375	0.53125	0.53125	0.625	0.6875	0.40625	0.5625	0.5625	0.53125
1	B11	38	M	R	17	0.59375	0.5	0.625	0.5	0.3125	0.59375	0.40625	0.625	0.5	0.5625	0.5625	0.5625	0.5	0.40625	0.53125	0.5625	0.4375	0.46875	0.5	0.46875	0.46875	0.5	0.5625	0.5
1	B12	40	M	R	17	0.5	0.65625	0.71875	0.6875	0.5	0.5	0.40625	0.53125	0.5	0.53125	0.5625	0.46875	0.5	0.59375	0.46875	0.59375	0.4375	0.5	0.46875	0.46875	0.375	0.53125	0.46875	0.28125
1	B13	21	F	R	14	0.59375	0.5625	0.5625	0.5	0.53125	0.4375	0.59375	0.53125	0.375	0.5	0.46875	0.46875	0.5	0.4375	0.5	0.46875	0.6875	0.65625	0.6875	0.625	0.65625	0.5	0.59375	0.75
1	B14	24	M	R	14	0.5	0.4375	0.5	0.5	0.65625	0.5	0.625	0.46875	0.53125	0.40625	0.625	0.5625	0.5625	0.40625	0.53125	0.6875	0.71875	0.5625	0.625	0.65625	0.625	0.59375	0.625	0.6875
1	B15	25	M	R	12	0.4375	0.5	0.46875	0.46875	0.5625	0.53125	0.46875	0.5	0.6875	0.59375	0.71875	0.78125	0.625	0.625	0.75	0.59375	0.59375	0.46875	0.46875	0.53125	0.59375	0.53125	0.5625	0.53125
1	B16	32	F	L	12	0.5	0.4375	0.53125	0.59375	0.6875	0.59375	0.5	0.5625	0.375	0.46875	0.4375	0.34375	0.53125	0.40625	0.34375	0.34375	0.34375	0.34375	0.34375	0.375	0.4375	0.46875	0.25	0.40625
1	B17	42	M	R	17	0.65625	0.625	0.65625	0.65625	0.625	0.625	0.6875	0.625	0.375	0.46875	0.5	0.53125	0.46875	0.53125	0.625	0.34375	0.34375	0.40625	0.40625	0.53125	0.53125	0.375	0.5	0.375
1	B18	35	F	R	17	0.625	0.59375	0.6875	0.53125	0.6875	0.65625	0.59375	0.59375	0.59375	0.625	0.625	0.59375	0.40625	0.46875	0.59375	0.59375	0.78125	0.6875	0.75	0.65625	0.75	0.59375	0.71875	0.90625
1	B19	46	F	R	12	0.46875	0.46875	0.4375	0.5625	0.625	0.59375	0.59375	0.5	0.5	0.4375	0.4375	0.53125	0.53125	0.53125	0.625	0.5	0.59375	0.625	0.625	0.53125	0.46875	0.5	0.625	0.4375
1	B20	46	M	R	12	0.3125	0.34375	0.5	0.5625	0.53125	0.53125	0.4375	0.4375	0.625	0.65625	0.71875	0.5625	0.65625	0.59375	0.5	0.59375	0.1875	0.4375	0.59375	0.53125	0.46875	0.59375	0.5	0.53125
2	S01	45	M	R	14	0.625	0.5625	0.5	0.4375	0.625	0.5	0.53125	0.5625	0.46875	0.53125	0.53125	0.53125	0.46875	0.46875	0.46875	0.53125	0.40625	0.4375	0.46875	0.28125	0.34375	0.375	0.34375	0.5
2	S02	44	F	R	15	0.375	0.375	0.46875	0.40625	0.53125	0.625	0.4375	0.53125	0.5	0.53125	0.625	0.5625	0.40625	0.53125	0.46875	0.59375	0.3125	0.40625	0.3125	0.40625	0.3125	0.5	0.40625	0.46875
2	S03	36	F	R	12	0.3125	0.375	0.375	0.40625	0.59375	0.375	0.4375	0.4375	0.59375	0.46875	0.4375	0.4375	0.46875	0.40625	0.53125	0.65625	0.65625	0.6875	0.75	0.625	0.46875	0.59375	0.53125	0.53125
2	S05	31	F	R	15	0.65625	0.53125	0.46875	0.46875	0.59375	0.5	0.59375	0.53125	0.53125	0.53125	0.5625	0.5	0.59375	0.4375	0.5625	0.46875	0.4375	0.46875	0.46875	0.46875	0.625	0.75	0.3125	0.40625
2	S06	28	F	R	17	0.65625	0.46875	0.53125	0.4375	0.5	0.65625	0.75	0.5625	0.59375	0.59375	0.5	0.46875	0.65625	0.5	0.65625	0.59375	0.5	0.59375	0.53125	0.5	0.53125	0.5625	0.53125	0.5625
2	S07	26	F	R	17	0.4375	0.53125	0.5625	0.4375	0.6875	0.46875	0.5	0.6875	0.3125	0.5	0.1875	0.34375	0.3125	0.375	0.5625	0.46875	0.5	0.5	0.40625	0.3125	0.34375	0.46875	0.46875	0.4375
2	S08	36	F	R	17	0.40625	0.5	0.5	0.46875	0.53125	0.46875	0.40625	0.5	0.46875	0.46875	0.4375	0.46875	0.46875	0.5	0.53125	0.59375	0.6875	0.65625	0.6875	0.65625	0.6875	0.625	0.65625	0.78125
2	S09	25	M	R	17	0.53125	0.5625	0.5625	0.65625	0.625	0.59375	0.4375	0.5	0.40625	0.59375	0.65625	0.53125	0.46875	0.46875	0.6875	0.5	0.40625	0.3125	0.4375	0.5	0.53125	0.4375	0.53125	0.46875
2	S10	37	F	R	17	0.46875	0.5	0.40625	0.375	0.5	0.46875	0.28125	0.375	0.5	0.4375	0.40625	0.5	0.5	0.5	0.5625	0.65625	0.5	0.40625	0.5	0.59375	0.46875	0.34375	0.53125	0.65625
2	S11	26	F	R	15	0.4375	0.53125	0.5	0.53125	0.5625	0.46875	0.65625	0.5	0.53125	0.5	0.4375	0.375	0.40625	0.4375	0.46875	0.46875	0.46875	0.40625	0.4375	0.40625	0.375	0.40625	0.53125	0.5
2	S12	41	F	R	12	0.3125	0.3125	0.40625	0.28125	0.4375	0.375	0.375	0.34375	0.5625	0.53125	0.5	0.53125	0.625	0.5	0.59375	0.625	0.53125	0.46875	0.5625	0.5625	0.53125	0.59375	0.6875	0.59375
2	S13	40	M	R	17	0.34375	0.4375	0.4375	0.4375	0.4375	0.40625	0.46875	0.46875	0.40625	0.5	0.4375	0.34375	0.40625	0.46875	0.53125	0.5	0.4375	0.4375	0.34375	0.34375	0.5625	0.59375	0.40625	0.5
2	S14	44	F	R	17	0.59375	0.59375	0.46875	0.375	0.3125	0.6875	0.34375	0.3125	0.53125	0.65625	0.5625	0.625	0.40625	0.5625	0.5	0.53125	0.46875	0.5	0.59375	0.34375	0.53125	0.40625	0.5	0.46875
2	S15	23	M	R	12	0.46875	0.46875	0.4375	0.375	0.375	0.40625	0.3125	0.25	0.34375	0.375	0.21875	0.34375	0.3125	0.40625	0.4375	0.375	0.53125	0.53125	0.53125	0.5625	0.71875	0.53125	0.65625	0.5625
2	S16	44	F	R	17	0.59375	0.53125	0.5625	0.59375	0.5625	0.40625	0.53125	0.5625	0.34375	0.28125	0.28125	0.1875	0.5	0.375	0.46875	0.25	0.53125	0.46875	0.5	0.5625	0.4375	0.59375	0.375	0.34375
2	S17	27	M	R	17	0.46875	0.5625	0.625	0.5	0.5625	0.375	0.53125	0.5	0.53125	0.5625	0.5	0.5625	0.53125	0.53125	0.5	0.6875	0.46875	0.59375	0.46875	0.5625	0.46875	0.625	0.5625	0.40625
2	S18	28	F	R	17	0.5625	0.40625	0.5625	0.5625	0.5625	0.46875	0.53125	0.53125	0.53125	0.65625	0.625	0.625	0.46875	0.53125	0.65625	0.46875	0.46875	0.59375	0.53125	0.5	0.5	0.4375	0.40625	0.5625
2	S19	44	F	R	12	0.71875	0.75	0.75	0.65625	0.65625	0.65625	0.5	0.59375	0.625	0.4375	0.59375	0.46875	0.5	0.625	0.40625	0.6875	0.4375	0.59375	0.46875	0.6875	0.53125	0.5	0.75	0.65625
2	S20	25	M	R	14	0.5	0.5	0.5625	0.625	0.5625	0.46875	0.53125	0.5625	0.4375	0.4375	0.3125	0.40625	0.5	0.1875	0.34375	0.3125	0.46875	0.40625	0.40625	0.5	0.59375	0.375	0.40625	0.59375
2	S21	50	F	L	17	0.53125	0.46875	0.46875	0.53125	0.375	0.40625	0.40625	0.5	0.5625	0.5	0.5	0.5	0.34375	0.53125	0.625	0.625	0.59375	0.5625	0.5625	0.5	0.53125	0.625	0.5	0.5
Testing against chance classification level (accuracy = 50%)
Permutation analysis
Bonferonni correction for 3 tests (correction across conditions, within each group and region)
	V1 con	V2 con	V3 con	V4 con	V5 con	V6 con	LO con	FG con	V1 abs	V2 abs	V3 abs	V4 abs	V5 abs	V6 abs	LO abs	FG abs	V1 pseudo	V2 pseudo	V3 pseudo	V4 pseudo	V5 pseudo	V6 pseudo	LO pseudo	FG pseudo
Blind	1	1	0.876	1	0.024	1	1	0.306	1	1	1	1	1	1	0.336	1	0.189	0.117	0.027	0.033	1	0.108	0.21	0.051
Sighted	1	1	1	1	0.282	1	1	1	1	1	1	1	1	1	0.3	0.375	1	1	1	1	1	0.648	1	0.39

## Sheet: Supplementary Figure 3
Supplementary Fig. 3: Source Data and exact p-values
Group (1 - Blind, 2 - Sighted)	Sub	Age	Sex	Handedness	Education	V1	V2	V3	V4	V5	V6	LO	FG
1	B01	35	F	R	12	0.49176	0.463875	0.493521	0.500563	0.5	0.516125	0.503156	0.518042
1	B02	39	F	R	17	0.513938	0.487052	0.499437	0.507677	0.447917	0.471896	0.497208	0.514979
1	B03	40	M	R	12	0.493625	0.465094	0.478417	0.489823	0.59375	0.515365	0.481885	0.515396
1	B04	38	F	R	17	0.487625	0.477479	0.469365	0.487833	0.552083	0.57799	0.508646	0.533396
1	B05	23	M	R	17	0.483698	0.490292	0.486687	0.49574	0.489583	0.540177	0.482448	0.512396
1	B06	44	F	R	17	0.42051	0.410344	0.386594	0.409917	0.40625	0.473719	0.415615	0.432323
1	B07	46	F	R	12	0.473635	0.47449	0.440802	0.4555	0.510417	0.474396	0.477656	0.492188
1	B08	33	F	R	17	0.504092	0.480592	0.465217	0.487733	0.55	0.5013	0.547608	0.529367
1	B09	31	F	R	17	0.525906	0.515062	0.513125	0.511719	0.583333	0.522854	0.55301	0.538927
1	B10	35	M	R	14	0.485927	0.473385	0.499115	0.519667	0.5625	0.498896	0.528635	0.483635
1	B11	38	M	R	17	0.533062	0.511927	0.553375	0.550208	0.510417	0.52699	0.535729	0.525708
1	B12	40	M	R	17	0.52524	0.511813	0.524219	0.504375	0.552083	0.494719	0.49801	0.495615
1	B13	21	F	R	14	0.47251	0.488885	0.473271	0.48501	0.53125	0.453125	0.521885	0.535969
1	B14	24	M	R	14	0.491646	0.463625	0.436802	0.455625	0.645833	0.481219	0.495469	0.502854
1	B15	25	M	R	12	0.544542	0.531104	0.532406	0.567	0.604167	0.607313	0.539948	0.499885
1	B16	32	F	L	12	0.541385	0.544906	0.5375	0.5665	0.552083	0.606698	0.534594	0.559135
1	B17	42	M	R	17	0.473167	0.494729	0.521156	0.515219	0.5625	0.470021	0.534917	0.482156
1	B18	35	F	R	17	0.5925	0.604177	0.6065	0.595542	0.572917	0.538094	0.584854	0.639813
1	B19	46	F	R	12	0.466281	0.485698	0.493625	0.480552	0.510417	0.50999	0.489073	0.491563
1	B20	46	M	R	12	0.535021	0.561042	0.558625	0.55576	0.625	0.562438	0.558781	0.551479
2	S01	45	M	R	14	0.529792	0.530667	0.511448	0.486135	0.59375	0.571125	0.4745	0.55701
2	S02	44	F	R	15	0.478479	0.472583	0.491333	0.479542	0.447917	0.489552	0.468031	0.484708
2	S03	36	F	R	12	0.492594	0.515188	0.519531	0.525396	0.552083	0.459802	0.500302	0.506833
2	S05	31	F	R	15	0.538604	0.529344	0.510979	0.487979	0.5	0.463594	0.531656	0.551771
2	S06	28	F	R	17	0.509115	0.532969	0.532594	0.485885	0.552083	0.518531	0.555167	0.501719
2	S07	26	F	R	17	0.445323	0.478219	0.468313	0.450417	0.427083	0.479833	0.504875	0.485708
2	S08	36	F	R	17	0.51276	0.516969	0.516865	0.545104	0.541667	0.474323	0.555	0.520073
2	S09	25	M	R	17	0.488406	0.511729	0.515104	0.499844	0.520833	0.441792	0.507479	0.509146
2	S10	37	F	R	17	0.496698	0.474115	0.484625	0.486469	0.520833	0.396417	0.503427	0.493323
2	S11	26	F	R	15	0.415812	0.406969	0.436698	0.439104	0.447917	0.44876	0.464375	0.490958
2	S12	41	F	R	12	0.464427	0.463448	0.475073	0.507031	0.520833	0.477417	0.503719	0.491063
2	S13	40	M	R	17	0.477281	0.473198	0.479031	0.469438	0.479167	0.53726	0.490156	0.495875
2	S14	44	F	R	17	0.500844	0.515156	0.502698	0.471885	0.416667	0.467187	0.452552	0.517323
2	S15	23	M	R	12	0.44701	0.443615	0.469104	0.461323	0.40625	0.386573	0.482021	0.440469
2	S16	44	F	R	17	0.487479	0.47726	0.48351	0.457625	0.53125	0.466031	0.49999	0.468583
2	S17	27	M	R	17	0.508969	0.518323	0.49551	0.509667	0.447917	0.497833	0.51374	0.548823
2	S18	28	F	R	17	0.534479	0.528302	0.515698	0.510969	0.458333	0.428156	0.510031	0.497365
2	S19	44	F	R	12	0.510229	0.502	0.50976	0.559167	0.479167	0.487667	0.492896	0.541427
2	S20	25	M	R	14	0.499688	0.524094	0.486469	0.512865	0.5	0.474531	0.51	0.507208
2	S21	50	F	L	17	0.533146	0.509104	0.513073	0.461	0.510417	0.533375	0.509937	0.505146
Testing against chance classification level (accuracy = 50%)
One-sided, one-sample t-test
Bonferonni correction for 8 tests (correction across regions, within each group)
	V1	V2	V3	V4	V5	V6	LO	FG
Blind	1	1	1	1	0.0134459	0.40108	0.401687	0.258993
Sighted	1	1	1	0.733235	1	0.0856933	1	1
Testing for differences between groups
Two-sided, two-sample t-test
No correction for multiple comparisons necessary (testing performed in only one area)
	V5
Blind vs. Sighted	0.00561268

## Sheet: Supplementary Figure 4
Supplementary Fig. 4: Source Data and exact p-values
Group (1 - Blind, 2 - Sighted)	Sub	Age	Sex	Handedness	Education	V1 con	V2 con	V3 con	V4 con	V5 con	V6 con	LO con	FG con	V1 abs	V2 abs	V3 abs	V4 abs	V5 abs	V6 abs	LO abs	FG abs	V1 pseudo	V2 pseudo	V3 pseudo	V4 pseudo	V5 pseudo	V6 pseudo	LO pseudo	FG pseudo
1	B01	35	F	R	12	0.386531	0.41625	0.462938	0.418063	0.5625	0.438125	0.411781	0.473813	0.558719	0.5605	0.572469	0.585	0.75	0.569187	0.5895	0.542438	0.617844	0.542875	0.585063	0.580625	0.40625	0.60175	0.552625	0.581656
1	B02	39	F	R	17	0.514813	0.508656	0.512437	0.452594	0.4375	0.440312	0.485656	0.52725	0.468844	0.473906	0.475344	0.444781	0.4375	0.435625	0.447875	0.426187	0.524969	0.520406	0.547906	0.594625	0.4375	0.576438	0.519594	0.480906
1	B03	40	M	R	12	0.455531	0.473031	0.505625	0.4545	0.59375	0.412344	0.512594	0.542063	0.309219	0.284344	0.283656	0.292531	0.53125	0.28675	0.382063	0.426563	0.680375	0.664562	0.634406	0.639094	0.5	0.608187	0.526687	0.570719
1	B04	38	F	R	17	0.471438	0.414844	0.389594	0.462156	0.5625	0.422969	0.496719	0.510219	0.492906	0.510406	0.441156	0.500594	0.40625	0.594219	0.471594	0.485625	0.530687	0.603125	0.552969	0.525062	0.75	0.794063	0.7025	0.569937
1	B05	23	M	R	17	0.626781	0.53075	0.493125	0.488406	0.46875	0.539156	0.447562	0.541406	0.661312	0.658687	0.670625	0.648	0.4375	0.519531	0.557656	0.567156	0.432531	0.427906	0.457437	0.454937	0.34375	0.372688	0.486219	0.516469
1	B06	44	F	R	17	0.368156	0.38575	0.432531	0.435406	0.46875	0.475156	0.420406	0.436406	0.452594	0.46375	0.396281	0.387656	0.34375	0.370031	0.469375	0.530844	0.357438	0.3925	0.387125	0.413875	0.375	0.374406	0.365531	0.453062
1	B07	46	F	R	12	0.368906	0.33925	0.318188	0.389094	0.4375	0.250312	0.374688	0.477094	0.452469	0.524312	0.511094	0.56325	0.5	0.382688	0.554	0.531375	0.53675	0.543813	0.490187	0.483625	0.46875	0.531156	0.540562	0.611656
1	B08	33	F	R	17	0.433708	0.429208	0.441875	0.393167	0.625	0.373167	0.538208	0.485542	0.312667	0.319125	0.349292	0.300542	0.333333	0.329458	0.413917	0.399583	0.573208	0.61175	0.5295	0.507542	0.625	0.559458	0.511875	0.575792
1	B09	31	F	R	17	0.590875	0.607	0.616344	0.5925	0.65625	0.665469	0.608406	0.604	0.468875	0.463031	0.454781	0.441344	0.59375	0.49725	0.54975	0.4925	0.471219	0.48	0.532687	0.536125	0.40625	0.549844	0.590406	0.633406
1	B10	35	M	R	14	0.546156	0.505844	0.504938	0.480156	0.65625	0.51825	0.559656	0.495063	0.405594	0.414438	0.443719	0.411125	0.4375	0.533188	0.451875	0.456813	0.536563	0.520125	0.573313	0.596594	0.40625	0.59775	0.552594	0.517219
1	B11	38	M	R	17	0.560875	0.520844	0.581937	0.521375	0.3125	0.586031	0.472438	0.507313	0.477844	0.497031	0.509281	0.53225	0.5	0.429719	0.521281	0.508563	0.497844	0.458719	0.48675	0.508156	0.46875	0.484781	0.489625	0.476844
1	B12	40	M	R	17	0.538531	0.595875	0.622844	0.599688	0.5	0.526125	0.515437	0.572594	0.499937	0.492	0.533188	0.526656	0.5	0.545594	0.503062	0.542625	0.4635	0.517781	0.497906	0.501656	0.375	0.534344	0.493406	0.409406
1	B13	21	F	R	14	0.575156	0.567844	0.57675	0.508563	0.53125	0.449531	0.556281	0.513312	0.415656	0.457	0.428281	0.440469	0.5	0.456813	0.479906	0.461781	0.643156	0.630406	0.616719	0.609375	0.65625	0.517969	0.577719	0.656875
1	B14	24	M	R	14	0.497063	0.452594	0.489656	0.490438	0.65625	0.52475	0.542656	0.446625	0.555	0.527719	0.56	0.573156	0.5625	0.456719	0.530781	0.569625	0.620938	0.555281	0.570156	0.632719	0.625	0.592688	0.580562	0.631719
1	B15	25	M	R	12	0.475187	0.492563	0.480031	0.4555	0.5625	0.544719	0.4935	0.504938	0.622125	0.598938	0.650719	0.697812	0.625	0.631344	0.667781	0.563469	0.5355	0.508625	0.506625	0.493844	0.59375	0.558844	0.530031	0.520281
1	B16	32	F	L	12	0.548438	0.530156	0.520031	0.610156	0.6875	0.563344	0.552469	0.579844	0.422219	0.444469	0.435437	0.396344	0.53125	0.40075	0.403875	0.451813	0.430219	0.416375	0.406344	0.431188	0.4375	0.410375	0.405156	0.447188
1	B17	42	M	R	17	0.604406	0.601562	0.616938	0.623156	0.625	0.596719	0.610812	0.585688	0.442156	0.464156	0.492625	0.511844	0.46875	0.5385	0.509625	0.419063	0.458344	0.454156	0.457531	0.499719	0.53125	0.340094	0.495812	0.43225
1	B18	35	F	R	17	0.588219	0.590406	0.588406	0.53625	0.6875	0.621969	0.594938	0.602187	0.603406	0.570906	0.597219	0.5955	0.40625	0.477094	0.57	0.580438	0.702688	0.674937	0.67275	0.688344	0.75	0.594031	0.673344	0.761969
1	B19	46	F	R	12	0.489312	0.500938	0.497656	0.50475	0.625	0.532875	0.514625	0.520875	0.448156	0.453875	0.451219	0.465469	0.53125	0.536594	0.539375	0.496063	0.575594	0.622719	0.578625	0.552063	0.46875	0.497281	0.553312	0.483187
1	B20	46	M	R	12	0.415187	0.44	0.469625	0.515969	0.53125	0.543031	0.497844	0.45425	0.568312	0.585031	0.565156	0.542438	0.65625	0.5565	0.516437	0.515312	0.341813	0.447375	0.496937	0.51325	0.46875	0.4805	0.473219	0.517281
2	S01	45	M	R	14	0.567187	0.567125	0.516281	0.485906	0.625	0.525375	0.527125	0.52575	0.480844	0.501594	0.494031	0.499188	0.46875	0.459313	0.483219	0.534781	0.399656	0.419719	0.437844	0.389406	0.34375	0.379812	0.394656	0.480781
2	S02	44	F	R	15	0.432156	0.437219	0.450781	0.455688	0.53125	0.5855	0.426625	0.531625	0.555187	0.555969	0.588375	0.55125	0.40625	0.536813	0.541219	0.543312	0.440312	0.456781	0.436969	0.456156	0.3125	0.474219	0.412219	0.471094
2	S03	36	F	R	12	0.398	0.419156	0.465469	0.446969	0.59375	0.398	0.445437	0.438312	0.522813	0.487094	0.489906	0.50575	0.46875	0.405469	0.480063	0.533906	0.577313	0.669937	0.614156	0.615531	0.46875	0.56975	0.508219	0.540063
2	S05	31	F	R	15	0.569656	0.558688	0.485469	0.515687	0.59375	0.496	0.573219	0.556813	0.54375	0.523781	0.526344	0.531719	0.59375	0.464813	0.555719	0.527031	0.504656	0.468969	0.500344	0.512906	0.625	0.686688	0.394594	0.431625
2	S06	28	F	R	17	0.567937	0.536844	0.555063	0.470125	0.5	0.642906	0.63525	0.520906	0.540813	0.563156	0.533969	0.500281	0.65625	0.481	0.577562	0.519531	0.54325	0.5405	0.533406	0.49025	0.53125	0.518969	0.485094	0.51375
2	S07	26	F	R	17	0.480469	0.51825	0.516312	0.525937	0.6875	0.514875	0.523656	0.543813	0.392781	0.416	0.374531	0.390188	0.3125	0.366219	0.457969	0.4575	0.463438	0.499281	0.447281	0.41	0.34375	0.4855	0.453656	0.454781
2	S08	36	F	R	17	0.506781	0.484219	0.504938	0.467969	0.53125	0.4305	0.478	0.532469	0.458344	0.455656	0.441469	0.514687	0.46875	0.505531	0.53275	0.566469	0.606344	0.619656	0.649656	0.66575	0.6875	0.632469	0.628437	0.647281
2	S09	25	M	R	17	0.548219	0.513594	0.574812	0.572781	0.625	0.589063	0.507719	0.52725	0.494406	0.564156	0.596406	0.538375	0.46875	0.45175	0.565406	0.482156	0.479344	0.451531	0.449562	0.451406	0.53125	0.431156	0.477969	0.483563
2	S10	37	F	R	17	0.436156	0.426531	0.441219	0.384937	0.5	0.490281	0.33	0.385437	0.49925	0.462687	0.442906	0.510406	0.5	0.485656	0.550594	0.615031	0.507687	0.491531	0.482906	0.523219	0.46875	0.335031	0.531375	0.557844
2	S11	26	F	R	15	0.46425	0.475906	0.4945	0.471406	0.5625	0.41275	0.601281	0.48775	0.493875	0.478938	0.496063	0.456937	0.40625	0.46775	0.481656	0.50225	0.480094	0.463156	0.461875	0.43325	0.375	0.389594	0.461531	0.502812
2	S12	41	F	R	12	0.379219	0.409687	0.432812	0.381844	0.4375	0.412813	0.381219	0.472	0.562688	0.576438	0.551656	0.558063	0.625	0.533031	0.55625	0.614281	0.508062	0.501344	0.554188	0.590625	0.53125	0.561438	0.568937	0.592906
2	S13	40	M	R	17	0.476094	0.492875	0.486969	0.470844	0.4375	0.463062	0.464062	0.49225	0.463531	0.461938	0.451594	0.404094	0.40625	0.484656	0.482625	0.484344	0.463094	0.435344	0.403187	0.391406	0.5625	0.531875	0.46325	0.475344
2	S14	44	F	R	17	0.541656	0.551656	0.488281	0.437594	0.3125	0.623188	0.393156	0.429594	0.5315	0.5685	0.519281	0.536844	0.40625	0.507375	0.479594	0.555906	0.479719	0.489344	0.538	0.456437	0.53125	0.401844	0.506437	0.501188
2	S15	23	M	R	12	0.512312	0.480375	0.457719	0.426	0.375	0.423219	0.378344	0.400719	0.446219	0.3615	0.397219	0.396875	0.3125	0.371594	0.459688	0.475406	0.489438	0.527656	0.517906	0.545875	0.71875	0.554375	0.606344	0.557781
2	S16	44	F	R	17	0.5215	0.521219	0.526813	0.50825	0.5625	0.434937	0.480406	0.541625	0.394656	0.374188	0.400187	0.335281	0.5	0.399219	0.45175	0.382937	0.506156	0.481031	0.499188	0.523312	0.4375	0.65225	0.465031	0.459719
2	S17	27	M	R	17	0.506938	0.552406	0.534813	0.530656	0.5625	0.388062	0.521	0.511094	0.53275	0.532969	0.535563	0.555312	0.53125	0.489687	0.521219	0.614969	0.506406	0.521625	0.491406	0.505563	0.46875	0.591281	0.461844	0.457594
2	S18	28	F	R	17	0.528344	0.462844	0.525094	0.526969	0.5625	0.473313	0.513281	0.531188	0.546125	0.547687	0.540875	0.575406	0.46875	0.560219	0.567312	0.504219	0.51175	0.525406	0.539031	0.493312	0.5	0.402656	0.484344	0.526281
2	S19	44	F	R	12	0.63025	0.642094	0.656781	0.631656	0.65625	0.575094	0.502437	0.587875	0.517781	0.482187	0.527813	0.563937	0.5	0.613313	0.476469	0.572844	0.523094	0.542562	0.500563	0.570719	0.53125	0.500719	0.610313	0.599969
2	S20	25	M	R	14	0.486563	0.509437	0.507219	0.570812	0.5625	0.490625	0.492469	0.545344	0.3975	0.403344	0.409187	0.423344	0.5	0.2145	0.418594	0.428406	0.460938	0.439281	0.444469	0.488	0.59375	0.435125	0.522938	0.545188
2	S21	50	F	L	17	0.53575	0.474281	0.48	0.511344	0.375	0.4595	0.449906	0.500625	0.49825	0.463906	0.463187	0.477281	0.34375	0.558344	0.559031	0.581812	0.553656	0.530406	0.523875	0.491031	0.53125	0.606844	0.460156	0.539375
Testing against chance classification level (accuracy = 50%)
One-sided, one-sample t-test
Bonferonni correction for 3 tests (correction across conditions, within each group and region)
	V1 con	V2 con	V3 con	V4 con	V5 con	V6 con	LO con	FG con	V1 abs	V2 abs	V3 abs	V4 abs	V5 abs	V6 abs	LO abs	FG abs	V1 pseudo	V2 pseudo	V3 pseudo	V4 pseudo	V5 pseudo	V6 pseudo	LO pseudo	FG pseudo
Blind	1	1	1	1	0.0224923	1	0.718741	0.162622	0.589207	0.834275	1	1	1	0.423121	1	1	0.36297	0.195907	0.135892	0.0441215	1	0.340911	0.131271	0.0667144
Sighted	1	1	0.996355	0.699649	0.294003	0.93854	0.429214	1	0.902285	0.698842	0.68127	0.861263	0.194505	0.171709	0.54328	0.135952	1	1	1	1	1	1	1	0.287645

## Sheet: Supplementary Figure 5
Supplementary Fig. 5: Source Data and exact p-values
Group (1 - Blind, 2 - Sighted)	Sub	Age	Sex	Handedness	Education	con40	con80	con120	con160	confull	abs40	abs80	abs120	abs160	absfull	pseudo40	pseudo80	pseudo120	pseudo160	pseudofull
1	B01	35	F	R	12	0.480812	0.483187	0.49225	0.508781	0.5625	0.590219	0.629219	0.664	0.697	0.75	0.510312	0.501344	0.484344	0.462969	0.40625
1	B02	39	F	R	17	0.479	0.465375	0.450562	0.438781	0.4375	0.429156	0.408813	0.404469	0.41025	0.4375	0.498781	0.49925	0.483594	0.472813	0.4375
1	B03	40	M	R	12	0.535	0.556375	0.571094	0.590031	0.59375	0.493469	0.505094	0.522125	0.537594	0.53125	0.498031	0.506625	0.512844	0.511938	0.5
1	B04	38	F	R	17	0.526406	0.540531	0.546344	0.557156	0.5625	0.474	0.467938	0.455531	0.443281	0.40625	0.618188	0.662656	0.698875	0.727281	0.75
1	B05	23	M	R	17	0.488938	0.469187	0.452844	0.451188	0.46875	0.469813	0.439937	0.42175	0.411813	0.4375	0.394656	0.353781	0.332844	0.323094	0.34375
1	B06	44	F	R	17	0.462625	0.466062	0.465062	0.454156	0.46875	0.442625	0.418906	0.392375	0.368719	0.34375	0.493937	0.47425	0.440469	0.407187	0.375
1	B07	46	F	R	12	0.453219	0.452594	0.439969	0.432719	0.4375	0.505594	0.496969	0.493781	0.4945	0.5	0.503	0.484531	0.469156	0.45225	0.46875
1	B08	33	F	R	17	0.604583	0.637625	0.64325	0.644958	0.625	0.41	0.366917	0.330583	0.306875	0.333333	0.572958	0.587583	0.596792	0.607958	0.625
1	B09	31	F	R	17	0.605469	0.630188	0.641875	0.646094	0.65625	0.518437	0.537594	0.557813	0.5715	0.59375	0.481625	0.472781	0.469562	0.457906	0.40625
1	B10	35	M	R	14	0.560063	0.586	0.596187	0.614875	0.65625	0.474062	0.464594	0.463375	0.465813	0.4375	0.484281	0.479781	0.461562	0.454219	0.40625
1	B11	38	M	R	17	0.420156	0.392313	0.370312	0.34975	0.3125	0.51625	0.514188	0.521844	0.522813	0.5	0.511563	0.509344	0.504219	0.501094	0.46875
1	B12	40	M	R	17	0.519156	0.516188	0.519969	0.511	0.5	0.519219	0.508969	0.502437	0.499375	0.5	0.459937	0.433031	0.4105	0.392062	0.375
1	B13	21	F	R	14	0.51625	0.511781	0.511062	0.514906	0.53125	0.524375	0.53125	0.535813	0.528563	0.5	0.563906	0.591	0.613469	0.635656	0.65625
1	B14	24	M	R	14	0.55525	0.59175	0.635531	0.67225	0.65625	0.536687	0.558063	0.571125	0.571688	0.5625	0.566906	0.573438	0.581313	0.586812	0.625
1	B15	25	M	R	12	0.523469	0.547531	0.556656	0.55775	0.5625	0.5575	0.57725	0.581875	0.594812	0.625	0.555	0.559688	0.559094	0.552188	0.59375
1	B16	32	F	L	12	0.526719	0.547406	0.563406	0.583812	0.6875	0.500031	0.504531	0.511781	0.519687	0.53125	0.48225	0.472438	0.467219	0.467906	0.4375
1	B17	42	M	R	17	0.577969	0.590906	0.609469	0.618781	0.625	0.512844	0.516875	0.51225	0.495625	0.46875	0.511719	0.517094	0.527281	0.530844	0.53125
1	B18	35	F	R	17	0.643156	0.675063	0.693656	0.701625	0.6875	0.479531	0.467281	0.45625	0.445937	0.40625	0.632469	0.683813	0.714094	0.742875	0.75
1	B19	46	F	R	12	0.545344	0.562688	0.579094	0.594781	0.625	0.535781	0.546813	0.550125	0.543969	0.53125	0.50075	0.511875	0.519375	0.504281	0.46875
1	B20	46	M	R	12	0.50875	0.513594	0.520531	0.523344	0.53125	0.577063	0.610437	0.630563	0.650188	0.65625	0.489406	0.497437	0.494781	0.485125	0.46875
2	S01	45	M	R	14	0.510156	0.529531	0.560125	0.585938	0.625	0.510188	0.505406	0.512781	0.505844	0.46875	0.4195	0.391344	0.370469	0.350469	0.34375
2	S02	44	F	R	15	0.504875	0.525594	0.5315	0.539406	0.53125	0.490187	0.476125	0.463	0.435781	0.40625	0.385469	0.337	0.3065	0.282562	0.3125
2	S03	36	F	R	12	0.509156	0.521531	0.522813	0.540188	0.59375	0.492344	0.482469	0.474344	0.464562	0.46875	0.462969	0.45925	0.456656	0.452531	0.46875
2	S05	31	F	R	15	0.537281	0.56275	0.585125	0.615281	0.59375	0.514906	0.539594	0.567531	0.58875	0.59375	0.495437	0.508938	0.533375	0.561219	0.625
2	S06	28	F	R	17	0.476219	0.462938	0.460719	0.464062	0.5	0.557781	0.573781	0.585719	0.603688	0.65625	0.535813	0.555781	0.5565	0.554188	0.53125
2	S07	26	F	R	17	0.582219	0.629625	0.660438	0.669562	0.6875	0.387219	0.345813	0.324437	0.306469	0.3125	0.420375	0.401813	0.377125	0.361469	0.34375
2	S08	36	F	R	17	0.519062	0.520563	0.513156	0.504062	0.53125	0.485063	0.472687	0.467719	0.474969	0.46875	0.639938	0.678312	0.698156	0.702219	0.6875
2	S09	25	M	R	17	0.538094	0.564312	0.566781	0.573375	0.625	0.478594	0.469781	0.469281	0.467938	0.46875	0.4855	0.476656	0.479812	0.488906	0.53125
2	S10	37	F	R	17	0.428656	0.4325	0.4445	0.461687	0.5	0.504	0.504281	0.510813	0.509844	0.5	0.469156	0.454844	0.449437	0.447781	0.46875
2	S11	26	F	R	15	0.532625	0.544625	0.549594	0.551937	0.5625	0.515188	0.5055	0.485187	0.456969	0.40625	0.445531	0.432969	0.423844	0.415156	0.375
2	S12	41	F	R	12	0.4515	0.420312	0.394469	0.372125	0.4375	0.550937	0.582719	0.61325	0.632656	0.625	0.534062	0.541281	0.540438	0.532656	0.53125
2	S13	40	M	R	17	0.512938	0.525312	0.526969	0.513219	0.4375	0.436031	0.42125	0.413875	0.405781	0.40625	0.560187	0.576125	0.574781	0.571125	0.5625
2	S14	44	F	R	17	0.386281	0.3405	0.335469	0.330594	0.3125	0.429688	0.416344	0.414187	0.416875	0.40625	0.508969	0.509781	0.505219	0.492406	0.53125
2	S15	23	M	R	12	0.410219	0.383	0.371031	0.353375	0.375	0.406687	0.363219	0.332406	0.323688	0.3125	0.609781	0.651344	0.677219	0.692813	0.71875
2	S16	44	F	R	17	0.506281	0.507687	0.512938	0.527875	0.5625	0.475938	0.463406	0.473031	0.481281	0.5	0.480938	0.453313	0.432563	0.413844	0.4375
2	S17	27	M	R	17	0.522031	0.521156	0.531031	0.547344	0.5625	0.53475	0.534625	0.518344	0.510219	0.53125	0.477094	0.464187	0.467469	0.470094	0.46875
2	S18	28	F	R	17	0.546531	0.552219	0.554688	0.549438	0.5625	0.471438	0.47525	0.476125	0.470594	0.46875	0.482875	0.477563	0.473	0.477969	0.5
2	S19	44	F	R	12	0.543531	0.567844	0.592187	0.611469	0.65625	0.4985	0.502406	0.493719	0.490875	0.5	0.503437	0.513	0.528438	0.527219	0.53125
2	S20	25	M	R	14	0.554781	0.549063	0.550531	0.556594	0.5625	0.500656	0.507719	0.507687	0.495281	0.5	0.514594	0.532531	0.555594	0.577219	0.59375
2	S21	50	F	L	17	0.454844	0.42675	0.407281	0.380344	0.375	0.462719	0.43	0.406344	0.388625	0.34375	0.472781	0.483312	0.493406	0.509125	0.53125
Testing against chance classification level (accuracy = 50%)
One-sided, one-sample t-test
Bonferonni correction for 3 tests (correction across conditions, within each group and analysis)
	con40	con80	con120	con160	confull	abs40	abs80	abs120	abs160	absfull	pseudo40	pseudo80	pseudo120	pseudo160	pseudofull
Blind	0.0662978	0.0463506	0.0462113	0.0442607	0.0224923	1	1	1	1	1	0.292012	0.424353	0.618707	0.844244	1
Sighted	1	1	0.968354	0.834068	0.294003	0.225794	0.201885	0.224958	0.20435	0.194505	1	1	1	1	1

## Sheet: Supplementary Figure 6
Supplementary Fig. 6: Source Data and exact p-values
Group (1 - Blind, 2 - Sighted)	Sub	Age	Sex	Handedness	Education	V5 con	V5 abs	V5 pseudo	V5 con Z values	Con_outlier_filter	V5 abs Z values	Abs_outlier_filter	V5 pseudo Z values	Pseudo_outlier_filter
1	B01	35	F	R	12	0.5625	0.75	0.40625	0.03147	1	2.40835	0	-0.80552	1
1	B02	39	F	R	17	0.4375	0.4375	0.4375	-1.22749	1	-0.63378	1	-0.5498	1
1	B03	40	M	R	12	0.59375	0.53125	0.5	0.34621	1	0.27886	1	-0.03836	1
1	B04	38	F	R	17	0.5625	0.40625	0.75	0.03147	1	-0.93799	1	2.00741	0
1	B05	23	M	R	17	0.46875	0.4375	0.34375	-0.91275	1	-0.63378	1	-1.31696	1
1	B06	44	F	R	17	0.46875	0.34375	0.375	-0.91275	1	-1.54641	1	-1.06124	1
1	B07	46	F	R	12	0.4375	0.5	0.46875	-1.22749	1	-0.02535	1	-0.29408	1
1	B08	33	F	R	17	0.625	0.333333	0.625	0.66095	1	-1.64782	1	0.98453	1
1	B09	31	F	R	17	0.65625	0.59375	0.40625	0.9757	1	0.88729	1	-0.80552	1
1	B10	35	M	R	14	0.65625	0.4375	0.40625	0.9757	1	-0.63378	1	-0.80552	1
1	B11	38	M	R	17	0.3125	0.5	0.46875	-2.48645	0	-0.02535	1	-0.29408	1
1	B12	40	M	R	17	0.5	0.5	0.375	-0.59801	1	-0.02535	1	-1.06124	1
1	B13	21	F	R	14	0.53125	0.5	0.65625	-0.28327	1	-0.02535	1	1.24025	1
1	B14	24	M	R	14	0.65625	0.5625	0.625	0.9757	1	0.58307	1	0.98453	1
1	B15	25	M	R	12	0.5625	0.625	0.59375	0.03147	1	1.1915	1	0.7288	1
1	B16	32	F	L	12	0.6875	0.53125	0.4375	1.29044	1	0.27886	1	-0.5498	1
1	B17	42	M	R	17	0.625	0.46875	0.53125	0.66095	1	-0.32956	1	0.21736	1
1	B18	35	F	R	17	0.6875	0.40625	0.75	1.29044	1	-0.93799	1	2.00741	0
1	B19	46	F	R	12	0.625	0.53125	0.46875	0.66095	1	0.27886	1	-0.29408	1
1	B20	46	M	R	12	0.53125	0.65625	0.46875	-0.28327	1	1.49571	1	-0.29408	1
2	S01	45	M	R	14	0.625	0.46875	0.34375	0.96209	1	0.01687	1	-1.48489	1
2	S02	44	F	R	15	0.53125	0.40625	0.3125	0.01577	1	-0.65784	1	-1.77321	1
2	S03	36	F	R	12	0.59375	0.46875	0.46875	0.64665	1	0.01687	1	-0.33158	1
2	S05	31	F	R	15	0.59375	0.59375	0.625	0.64665	1	1.36628	1	1.11006	1
2	S06	28	F	R	17	0.5	0.65625	0.53125	-0.29967	1	2.04098	0	0.24508	1
2	S07	26	F	R	17	0.6875	0.3125	0.34375	1.59297	1	-1.66989	1	-1.48489	1
2	S08	36	F	R	17	0.53125	0.46875	0.6875	0.01577	1	0.01687	1	1.68672	1
2	S09	25	M	R	17	0.625	0.46875	0.53125	0.96209	1	0.01687	1	0.24508	1
2	S10	37	F	R	17	0.5	0.5	0.46875	-0.29967	1	0.35422	1	-0.33158	1
2	S11	26	F	R	15	0.5625	0.40625	0.375	0.33121	1	-0.65784	1	-1.19656	1
2	S12	41	F	R	12	0.4375	0.625	0.53125	-0.93055	1	1.70363	1	0.24508	1
2	S13	40	M	R	17	0.4375	0.40625	0.5625	-0.93055	1	-0.65784	1	0.53341	1
2	S14	44	F	R	17	0.3125	0.40625	0.53125	-2.19231	0	-0.65784	1	0.24508	1
2	S15	23	M	R	12	0.375	0.3125	0.71875	-1.56143	1	-1.66989	1	1.97504	1
2	S16	44	F	R	17	0.5625	0.5	0.4375	0.33121	1	0.35422	1	-0.6199	1
2	S17	27	M	R	17	0.5625	0.53125	0.46875	0.33121	1	0.69157	1	-0.33158	1
2	S18	28	F	R	17	0.5625	0.46875	0.5	0.33121	1	0.01687	1	-0.04325	1
2	S19	44	F	R	12	0.65625	0.5	0.53125	1.27753	1	0.35422	1	0.24508	1
2	S20	25	M	R	14	0.5625	0.5	0.59375	0.33121	1	0.35422	1	0.82173	1
2	S21	50	F	L	17	0.375	0.34375	0.53125	-1.56143	1	-1.33254	1	0.24508	1
Testing against chance classification level (accuracy = 50%)
Permutation analysis
Uncorrected p-values (see below for corrected values)
	V5 con	V5 abs	V5 pseudo
Blind	0.001	0.658	0.827
Sighted	0.037	0.951	0.451
Testing against chance classification level (accuracy = 50%)
Permutation analysis
Bonferonni correction for 3 tests (correction across conditions, within each group and region)
	V5 con	V5 abs	V5 pseudo
Blind	0.003	1	1
Sighted	0.111	1	1

## Sheet: Supplementary Figure 7
Supplementary Fig. 7: Source Data and exact p-values
Group (1 - Blind, 2 - Sighted)	Sub	Age	Sex	Handedness	Education	STC con	STC abs	STC pseudo
1	B01	35	F	R	12	0.405813	0.510844	0.690063
1	B02	39	F	R	17	0.592219	0.502156	0.596406
1	B03	40	M	R	12	0.599594	0.570375	0.534875
1	B04	38	F	R	17	0.629219	0.523125	0.490844
1	B05	23	M	R	17	0.476594	0.588781	0.615125
1	B06	44	F	R	17	0.585938	0.551031	0.501875
1	B07	46	F	R	12	0.556719	0.480969	0.550125
1	B08	33	F	R	17	0.540708	0.438875	0.513583
1	B09	31	F	R	17	0.574688	0.5925	0.54725
1	B10	35	M	R	14	0.484687	0.561406	0.469344
1	B11	38	M	R	17	0.582812	0.533469	0.522563
1	B12	40	M	R	17	0.510281	0.452188	0.468781
1	B13	21	F	R	14	0.406187	0.534375	0.671312
1	B14	24	M	R	14	0.590906	0.559312	0.566281
1	B15	25	M	R	12	0.602219	0.590875	0.523781
1	B16	32	F	L	12	0.454125	0.508031	0.593844
1	B17	42	M	R	17	0.536781	0.57975	0.492594
1	B18	35	F	R	17	0.621687	0.710063	0.680594
1	B19	46	F	R	12	0.529344	0.540625	0.519094
1	B20	46	M	R	12	0.452625	0.559406	0.463187
2	S01	45	M	R	14	0.424469	0.596656	0.497437
2	S02	44	F	R	15	0.497875	0.502437	0.57325
2	S03	36	F	R	12	0.551562	0.44525	0.498156
2	S05	31	F	R	15	0.567594	0.522469	0.543844
2	S06	28	F	R	17	0.671969	0.65925	0.438719
2	S07	26	F	R	17	0.588938	0.512938	0.601406
2	S08	36	F	R	17	0.512687	0.583719	0.64725
2	S09	25	M	R	17	0.613656	0.543125	0.556312
2	S10	37	F	R	17	0.5655	0.539094	0.584156
2	S11	26	F	R	15	0.568406	0.468344	0.544844
2	S12	41	F	R	12	0.666094	0.509406	0.687094
2	S13	40	M	R	17	0.555937	0.460906	0.51775
2	S14	44	F	R	17	0.514969	0.613469	0.451969
2	S15	23	M	R	12	0.439344	0.563125	0.537906
2	S16	44	F	R	17	0.497719	0.592531	0.546562
2	S17	27	M	R	17	0.494719	0.42275	0.43775
2	S18	28	F	R	17	0.452688	0.545937	0.5605
2	S19	44	F	R	12	0.441875	0.566094	0.651406
2	S20	25	M	R	14	0.481938	0.390594	0.587781
2	S21	50	F	L	17	0.628344	0.61975	0.553594
Testing against chance classification level (accuracy = 50%)
One-sided, one-sample t-test
Bonferonni correction for 3 tests (correction across conditions, within each group)
	STC con	STC abs	STC pseudo
Blind	0.043573	0.00460067	0.00674125
Sighted	0.0556053	0.0751448	0.00464108

[truncated: 8 more sheets: Supplementary Figure 8, Supplementary Figure 9, Supplementary Figure 10, Supplementary Figure 11, Supplementary Table 1, Supplementary Table 2, Supplementary Table 3, Supplementary Table 4]
